# Supplementary material for: The Role of Campus Data in Representing Depression Among College Students: Exploratory Research
Source: JMIR Ment Health. 2020 Jan 27;7(1):e12503. doi: 10.2196/12503 (PMC7011126; doi:10.2196/12503)
Supplement: Multimedia Appendix 1 [file mental_v7i1e12503_app1.xlsx]

## Sheet: Sheet1
	0-1 O	1-2 O	2-3 O	3-4 O	4-5 O	5-6 O	6-7 O	7-8 O	8-9 O	9-10 O	10-11 O	11-12 O	12-13 O	13-14 O	14-15 O	15-16 O	16-17 O	17-18 O	18-19 O	19-20 O	20-21 O	21-22 O	22-23 O	23-24 O	0-1 R	1-2 R	2-3 R	3-4 R	4-5 R	5-6 R	6-7 R	7-8 R	8-9 R	9-10 R	10-11 R	11-12 R	12-13 R	13-14 R	14-15 R	15-16 R	16-17 R	17-18 R	18-19 R	19-20 R	20-21 R	21-22 R	22-23 R	23-24 R	0-1 O Festival
F1	-0.00708523	0.00167348	0.0195805	0.0813652	0.0210072	-0.0729983	-0.0080806	-.109*	-0.0699959	-.125**	-0.0725485	-0.0150653	0.0146818	0.00852988	0.0110773	-0.0159123	-0.0485674	-0.0342657	0.0169005	0.0268248	0.0508207	.092*	0.0659861	0.073354	-0.0245077	-0.0127181	-0.0198929	-0.00160177	-0.00390845	-0.02809	0.033621	-0.00834355	-0.06398	0.048352	0.0625073	-0.0175934	-0.00398997	0.00330003	-0.00453254	-0.00749176	0.0105399	-0.0306374	-0.00702639	-0.0165329	0.00110334	0.0458772	-0.0275433	0.0498075	-0.0629475
F2	.128**	0.010753	0.0849101	0.0472997	0.0179537	-0.0856035	-0.0546449	-0.0659693	-0.0793921	-.162**	-0.0118772	-0.0396649	-0.00661414	-0.0204578	0.0353673	0.000336106	-0.0647483	-0.0425172	0.00965649	-0.00416976	0.0696866	0.0840089	.109*	.188**	0.040163	0.0372794	-0.00581984	-0.0299965	-.107*	0.0143875	0.0849482	0.0276368	-0.0653459	0.0742849	.093*	-0.0139729	-0.0562996	0.00615512	0.0309104	0.0424129	-0.00255125	-0.0508165	-0.00600702	-0.0227517	0.0499854	0.0350053	-0.018075	.129**	0.0759452
F3	.102*	-0.0321323	.091*	-0.0237423	0.0866113	0.0170549	0.00599549	-0.0133519	-0.0468165	-0.0546299	-0.0430271	-0.0595746	0.0115238	0.0146255	-0.0198396	0.0196817	-0.0260518	-0.042075	-0.0022371	-0.0173806	0.0380619	0.0436994	0.0808822	.092*	-0.0350322	0.00692855	-0.0089249	0.00170478	-0.0507184	0.0382975	.096*	-0.000949614	-0.0426478	0.053726	0.0691711	-0.070725	-0.0011253	0.0562415	0.0365789	-0.0174959	-0.0490609	-0.0677585	-0.0210533	-0.000114258	0.0284832	-0.0106179	-0.0217743	-0.040567	-0.0138835
F4	0.0868964	.105*	0.0417732	0.0739524	-0.0206577	-0.00678729	-0.0749735	-.119**	-.165**	-.162**	-.095*	-.096*	-.106*	0.0138855	-0.00763775	-0.0732874	-0.0513811	-0.0735541	-0.00221942	-0.0242491	-0.0530632	-0.0434677	0.0354243	.098*	0.0769672	.091*	-0.0804664	0.0536332	0.0107549	0.023857	-.172**	-.179**	-.201**	-0.0625283	-0.000998114	0.00758881	-0.0455694	-0.0588966	-0.0209575	-0.0499496	-0.0603349	-0.0442228	-0.0601313	-0.0625256	-0.0335446	0.0260217	0.0224425	.128**	-0.054998
sds	0.0655092	0.00901536	0.0626776	0.0698791	0.0339045	-0.0765823	-0.0398424	-.111*	-.105*	-.170**	-0.0743664	-0.0539451	-0.00311276	0.00405335	0.00939546	-0.0209063	-0.0724663	-0.0576113	0.00337751	0.0134935	0.0516624	0.0847879	.101*	.134**	-0.00871461	0.0166082	-0.0347226	-0.00775856	-0.0440728	-0.00808429	0.0629816	-0.00990104	-.096*	0.054411	0.0825662	-0.0321738	-0.0272544	0.00633509	0.0119696	0.00082458	-0.0110407	-0.0525792	-0.0250672	-0.024666	0.0144642	0.0361729	-0.0289968	0.0741365	-0.0255587
**. CROOelatiRn is significant at the 0.01 level (2-tailed).
*. CROOelatiRn is significant at the 0.05 level (2-tailed).
[truncated: 47 more columns]
